# Supplementary material for: Validation of a Motor Competence Assessment Tool for Children and Adolescents (KTK3+) With Normative Values for 6- to 19-Year-Olds
Source: Front Physiol. 2021 Jun 23;12:652952. doi: 10.3389/fphys.2021.652952 (PMC8260948; doi:10.3389/fphys.2021.652952)
Supplement: Supplementary file 1 [file Data_Sheet_1.ZIP]

Archive with 5 entries (5 files):
- Supplementary_Material_Table_A.docx
- Supplementary_Material_Table_B.docx
- Supplementary_Material_Table_C.docx
- Supplementary_Material_Table_D.docx
- Supplementary_Material_Table_E.docx
